# Supplementary material for: Fabrication and Properties of the Multifunctional Rapid Wound Healing Panax notoginseng@Ag Electrospun Fiber Membrane
Source: Molecules. 2023 Mar 27;28(7):2972. doi: 10.3390/molecules28072972 (PMC10096071; doi:10.3390/molecules28072972)
Supplement: Supplementary file 1 [file molecules-28-02972-s001.zip]

Archive with 1 entries (1 files):
- molecules-2251119-supplementary.docx
